# Supplementary material for: Myeloid NGS Analyses of Paired Samples from Bone Marrow and Peripheral Blood Yield Concordant Results: A Prospective Cohort Analysis of the AGMT Study Group
Source: Cancers (Basel). 2023 Apr 14;15(8):2305. doi: 10.3390/cancers15082305 (PMC10136651; doi:10.3390/cancers15082305)
Supplement: Supplementary file 1 [file cancers-15-02305-s001.zip]

Archive with 1 entries (1 files):
- cancers-2297899-supplementary.pdf
